# Supplementary material for: Comparative analysis of chloroplast genome of Lonicera japonica cv. Damaohua
Source: Open Life Sci. 2024 Nov 11;19(1):20220984. doi: 10.1515/biol-2022-0984 (PMC11554557; doi:10.1515/biol-2022-0984)
Supplement: Supplementary Table [file biol-2022-0984-sm.xls]

## Sheet: Table S1
Table S1. Genes present in the chloroplast genome of Lonicera japonica cv. Damaohua.
Category of genes	Group of genes	Name of genes
	Subunits of ATP synthase	atpA, atpB, atpE, atpF*, atpH, atpI
	Subunits of photosystem II	psbA, psbB, psbC, psbD, psbE, psbF, psbH, psbI, psbJ, psbK, psbM, psbN, psbT , psbZ
Genes for photosynthesis	Subunits of NADH-dehydrogenase	ndhA*, ndhB*, a, ndhC, ndhD, ndhE, ndhF, ndhG, ndhH, ndhI, ndhJ ,ndhK
	Subunits of cytochrome b/f complex	petA, petB, petD, petG, petL, petN
	Subunits of photosystem I	psaA, psaB, psaC, psaI, psaJ
	Subunit of rubisco	rbcL
	Small subunit of ribosome (SSU)	rps11, rps12*, a, rps14, rps15, rps16*, rps18*, rps19, rps2, rps3, rps4, rps7a, rps8
	Large subunit of ribosome (LSU)	rpl14, rpl16, rpl2*, rpl20, rpl22, rpl23, rpl32, rpl33, rpl36
	DNA dependent RNA polymerase	rpoB, rpoC1*, rpoC2
	Ribosomal RNA genes (rRNA)	rrn16a, rrn23a, rrn4.5a, rrn5a
Self-replication	Transfer RNA genes (tRNA)	trnA-UGC*, a, trnC-GCA, trnD-GUC, trnE-UUC, trnF-GAA, trnfM-CAU, trnG-GCC*,a, trnG-UCCa, trnH-GUGa, trnI-GAU*, a, trnK-UUU*, trnL-CAAa,trnL-UAA*, trnM-CAU, trnN-GUUa, trnP-UGG, trnQ-UUG, trnR-ACGa,trnR-UCU, trnS-GCU, trnS-GGA, trnS-UGA, trnT-GGU, trnT-UGU,trnV-GACa, trnV-UAC*, trnW-CCA, trnY-GUA
	Translational initiation factor gene	infA
	c-type cytochrom synthesis gene	ccsA
Other genes	Envelop membrane protein	cemA
	Protease	clpP
	Maturase	matK
Unkown	Conserved open reading frames	ycf1, ycf2*, a, ycf3*, ycf4
Note: a Genes containing introns. * duplicated gene (genes present in the inverted repeat (IR) regions).

## Sheet: Table S2
Table S2: Total number of perfect simple sequence repeats (SSRs) identified within the chloroplast genome of six Lonicera species.
Repeats	L.japonica cv. Damaohua	L.macranthoides	L.confusa	L.japonica	L.maackii	L.insularis
A	16	18	18	14	12	18
C	4	-	3	4	-	-
T	16	15	16	11	17	15
AT	2	4	2	2	2	2
GA	-	-	-	-	1	1
TA	2	2	2	2	3	2
TC	-	-	-	-	1	1
AAT	-	1	-	-	-	1
ATA	1	1	1	1	-	-
TCC	-	1	-	-	-	-
TTC	1	1	1	1	1	1
TTG	-	-	-	-	-	-
AAAT	-	-	-	-	-	-
AATT	1	-	-	1	-	-
AGAT	2	1	2	2	2	2
ATAA	2	2	2	2	2	2
ATTT	-	-	-	-	-	1
CAAT	1	1	1	1	1	1
TATC	1	1	1	1	1	1
TCTA	-	-	-	-	1	-
TCTT	1	1	1	1	1	1
TTAA	1	1	1	1	1	1
TTTA	-	-	-	-	1	-
TATTA	-	1	-	-	-	-
TATTC	-	-	-	-	-	-
ATTCCA	1	-	1	1	-	-
CTTACC	-	-	-	-	-	1
GGATAG	1	-	1	1	-	-
TATGGA	-	-	-	-	1	-
TGTTTA	-	-	-	-	-	1
TTATCA	1	-	1	1	-	-
Total	54	51	54	47	48	52

## Sheet: Table S3
Table S3: The distribution pattern and number of simple sequence repeats (SSRs) identified within the chloroplast genome of Lonicera.
	L.japonica cv. Damaohua							L.macranthoides						L.confusa						L.japonica						L.maackii						L.insularis
SSR nr.	SSR type	SSR	size	start	end		SSR type	SSR	size	start	end		SSR type	SSR	size	start	end		SSR type	SSR	size	start	end		SSR type	SSR	size	start	end		SSR type	SSR	size	start	end
1	p1	(T)10	10	110	119		p1	(T)14	14	375	388		p1	(A)13	13	4646	4658		p1	(A)11	11	4486	4496		p1	(T)11	11	6490	6500		p1	(A)13	13	4457	4469
2	p1	(A)13	13	4487	4499		p1	(A)10	10	4495	4504		p1	(A)10	10	5460	5469		p1	(C)10	10	5142	5151		p1	(A)12	12	7617	7628		p1	(T)11	11	6498	6508
3	p1	(C)10	10	5145	5154		p1	(A)11	11	5308	5318		p1	(A)13	13	7791	7803		p1	(A)11	11	5299	5309		c	(T)11c(A)11	23	12504	12526		c	(A)10gatatgattcagagaagaatcattaaaaat(A)11	51	7582	7632
4	p1	(A)11	11	5302	5312		p1	(A)11	11	7636	7646		p1	(A)11	11	12692	12702		p1	(A)11	11	7631	7641		p1	(T)11	11	13250	13260		p1	(A)13	13	12510	12522
5	p1	(A)12	12	7634	7645		c	(T)10g(A)10	21	12519	12539		c	(A)12taaataaaaatagttaatgata(CAAT)3	46	14668	14713		p1	(A)10	10	12529	12538		p1	(T)11	11	13919	13929		p1	(T)12	12	13245	13256
6	p1	(A)11	11	12534	12544		c	(A)11taaataaaaatagttaatgata(CAAT)4	49	14509	14557		p1	(C)14	14	17462	17475		c	(A)11taaataaaaatagttaatgata(CAAT)3	45	14504	14548		p4	(CAAT)4	16	14523	14538		p4	(CAAT)4	16	14517	14532
7	c	(A)12taaataaaaatagttaatgata(CAAT)3	46	14510	14555		p2	(AT)5	10	20910	20919		p2	(AT)5	10	21065	21074		p1	(C)13	13	17291	17303		p2	(AT)5	10	20896	20905		p2	(AT)5	10	20893	20902
8	p1	(C)14	14	17298	17311		p2	(AT)5	10	21934	21943		p2	(AT)5	10	22089	22098		p2	(AT)5	10	20893	20902		p2	(AT)5	10	21929	21938		p2	(AT)5	10	21926	21935
9	p2	(AT)5	10	20901	20910		p4	(TTAA)4	16	23775	23790		p4	(TTAA)3	12	23930	23941		p2	(AT)5	10	21917	21926		p4	(TTAA)3	12	23767	23778		p4	(TTAA)3	12	23764	23775
10	p2	(AT)5	10	21925	21934		p1	(T)11	11	24013	24023		p1	(T)10	10	27417	27426		p4	(TTAA)3	12	23758	23769		p1	(T)10	10	24001	24010		p1	(T)10	10	23999	24008
11	p4	(TTAA)3	12	23766	23777		p1	(T)10	10	27268	27277		p1	(T)10	10	31994	32003		p1	(T)10	10	27245	27254		p1	(T)10	10	27253	27262		p1	(T)10	10	27251	27260
12	p1	(T)10	10	27253	27262		p2	(TA)5	10	33549	33558		p1	(A)10	10	33352	33361		p2	(TA)5	10	33651	33660		p1	(T)10	10	33444	33453		p2	(TA)6	12	33649	33660
13	p2	(TA)5	10	33659	33668		p1	(A)10	10	37488	37497		p2	(TA)5	10	33824	33833		p1	(C)11	11	38000	38010		p2	(TA)6	12	33719	33730		p1	(A)15	15	37598	37612
14	p1	(C)12	12	38008	38019		p1	(A)12	12	43987	43998		p1	(C)12	12	38176	38187		p1	(A)10	10	38142	38151		c	(TCTA)3tccgtatatagatagatgtatgatcccgcatgtccgtttgttttgtg(A)12	71	37580	37650		p1	(A)10	10	38150	38159
15	p1	(A)10	10	38151	38160		p5	(TATTA)3	15	44311	44325		p1	(A)10	10	38319	38328		p1	(A)10	10	46290	46299		p1	(A)10	10	46286	46295		p1	(A)10	10	48698	48707
16	p1	(A)11	11	46299	46309		p1	(A)12	12	46203	46214		p1	(A)12	12	46479	46490		p1	(A)11	11	46628	46638		p1	(A)11	11	46624	46634		p4	(ATTT)3	12	52817	52828
17	p1	(A)12	12	46638	46649		p1	(A)11	11	46543	46553		p1	(A)11	11	46819	46829		p1	(T)12	12	48521	48532		c	(TTTA)3ttttgaatttattgactatttgaaaatattgaatttgaaatgaaattgatatc(T)10	75	52850	52924		p1	(T)10	10	56415	56424
18	p1	(T)13	13	48532	48544		p1	(T)11	11	48441	48451		p1	(T)13	13	48712	48724		c	(T)10caagcgtggaaaccccagaaccggaagtagtcggatcgattctc(ATA)5	69	56438	56506		p1	(T)10	10	56457	56466		p1	(A)10	10	57003	57012
19	c	(T)10caagcgtggaaaccccagaaccggaagtagtcggatcgattctc(ATA)5	69	56450	56518		c	(T)10caagcgtggaaaccccagaaccggaagtagtcggatcgattctc(ATA)5	69	56361	56429		c	(T)10caagcgtggaaaccccagaaccggaagtagtcggatcgattctc(ATA)5	69	56673	56741		p1	(A)10	10	57022	57031		p1	(A)12	12	57044	57055		p1	(A)12	12	59569	59580
20	p1	(A)11	11	57035	57045		p1	(A)10	10	56935	56944		p1	(A)10	10	57258	57267		p1	(C)11	11	59144	59154		p1	(A)11	11	59775	59785		p4	(AGAT)3	12	60376	60387
21	p1	(C)11	11	59158	59168		p2	(AT)5	10	59062	59071		p1	(C)10	10	59380	59389		p1	(A)10	10	59386	59395		p6	(TATGGA)3	18	60967	60984		p1	(A)10	10	62202	62211
22	p1	(A)13	13	59400	59412		p2	(AT)5	10	59207	59216		p1	(A)13	13	59621	59633		p6	(GGATAG)3	18	59951	59968		p4	(AGAT)3	12	61115	61126		p1	(A)12	12	65849	65860
23	p6	(GGATAG)3	18	59968	59985		p1	(A)10	10	59643	59652		p6	(GGATAG)3	18	60189	60206		p4	(AGAT)3	12	60922	60933		p1	(T)10	10	62842	62851		p1	(T)15	15	66032	66046
24	p4	(AGAT)3	12	60939	60950		p1	(T)11	11	62373	62383		p4	(AGAT)3	12	61166	61177		p1	(T)11	11	62596	62606		p2	(TA)5	10	67149	67158		c	(AAT)4tcttgatcctgttcgtcaaagattcctagtcttagtttggatttttttcatatgtatcagcactttatactt(TA)5	94	66269	66362
25	p1	(T)11	11	62613	62623		p1	(A)10	10	66194	66203		p1	(T)11	11	62840	62850		p4	(AATT)3	12	71046	71057		p3	(TTC)4	12	71564	71575		p3	(TTC)4	12	70614	70625
26	p1	(A)10	10	66423	66432		p3	(AAT)4	12	66605	66616		p1	(A)10	10	66650	66659		p3	(TTC)4	12	71286	71297		c	(TA)5acatatataaat(ATAA)3	34	71887	71920		p4	(ATAA)3	12	70957	70968
27	p4	(AATT)3	12	71064	71075		p1	(T)10	10	69503	69512		p3	(TTC)4	12	71534	71545		c	(TA)5acatatataaat(ATAA)4	38	71609	71646		p1	(A)10	10	72546	72555		p1	(A)11	11	71594	71604
28	p3	(TTC)4	12	71304	71315		p3	(TTC)4	12	71104	71115		c	(TA)5acatatataaat(ATAA)4	38	71857	71894		p1	(A)10	10	72272	72281		p1	(A)11	11	72790	72800		p1	(A)11	11	71829	71839
29	c	(TA)5acatatataaat(ATAA)4	38	71627	71664		c	(TA)5acatatataaat(ATAA)3	34	71427	71460		p1	(A)11	11	72520	72530		p1	(T)10	10	80602	80611		p1	(T)10	10	73822	73831		p1	(T)11	11	72866	72876
30	p1	(A)11	11	72290	72300		p1	(A)11	11	72086	72096		p1	(A)10	10	72755	72764		p1	(T)10	10	82230	82239		p1	(T)12	12	80945	80956		p1	(T)10	10	80251	80260
31	p1	(A)10	10	72525	72534		p1	(T)10	10	80714	80723		p1	(T)10	10	80865	80874		p1	(A)10	10	82471	82480		p1	(T)10	10	81210	81219		p1	(T)10	10	82171	82180
32	p1	(T)10	10	80667	80676		p1	(A)10	10	82323	82332		p1	(T)10	10	81125	81134		p1	(T)11	11	83306	83316		p1	(A)10	10	82818	82827		p1	(T)16	16	82688	82703
33	p1	(T)10	10	80927	80936		p3	(TCC)5	15	82577	82591		p1	(A)11	11	82733	82743		p1	(T)10	10	83806	83815		p1	(T)14	14	83647	83660		p4	(TATC)3	12	94378	94389
34	p1	(T)10	10	82296	82305		p1	(T)13	13	83158	83170		p1	(T)11	11	83569	83579		p4	(TATC)3	12	94934	94945		p4	(TATC)3	12	95344	95355		c	(T)10agtttgatttcattttaattgaatggttttc(T)11	52	101209	101260
35	p1	(A)10	10	82537	82546		p4	(TATC)3	12	94768	94779		p1	(T)10	10	84069	84078		p1	(T)11	11	101787	101797		p1	(T)14	14	102201	102214		p2	(GA)5	10	112100	112109
36	p1	(T)11	11	83372	83382		p1	(T)12	12	101621	101632		p1	(T)10	10	84915	84924		p1	(A)11	11	114086	114096		p2	(GA)5	10	112738	112747		p1	(A)11	11	113840	113850
37	p1	(T)10	10	83872	83881		p1	(A)11	11	113924	113934		p4	(TATC)3	12	95204	95215		p1	(T)10	10	115885	115894		p1	(A)11	11	114426	114436		c	(T)10acttaccttataaagaag(A)12	40	117020	117059
38	p1	(T)10	10	84717	84726		p1	(T)13	13	115721	115733		p1	(T)13	13	102057	102069		p4	(ATAA)3	12	121408	121419		p4	(ATAA)3	12	121737	121748		p1	(A)11	11	118670	118680
39	p4	(TATC)3	12	95000	95011		p1	(A)10	10	117098	117107		p1	(A)11	11	114358	114368		p6	(ATTCCA)3	18	129219	129236		p1	(T)10	10	129523	129532		p4	(ATAA)3	12	121199	121210
40	p1	(T)13	13	101853	101865		p1	(A)13	13	118718	118730		p1	(A)10	10	115943	115952		p6	(TTATCA)3	18	129764	129781		p4	(TCTT)3	12	130502	130513		p1	(T)10	10	129008	129017
41	p1	(A)11	11	114154	114164		p4	(ATAA)3	12	121259	121270		p1	(T)10	10	116158	116167		p4	(TCTT)3	12	130250	130261		p1	(T)14	14	131003	131016		c*	(TGTTTA)3gtccccttcgtttcgaaaatcctctctatttttacatctccc(TCTT)3(CTTACC)4*	93	129924	130016
42	p1	(T)10	10	115953	115962		p1	(T)10	10	128591	128600		p1	(T)10	10	117507	117516		p1	(T)16	16	130746	130761		p2	(TC)5	10	131774	131783		p1	(T)14	14	130497	130510
43	p4	(ATAA)3	12	121482	121493		p1	(T)10	10	129091	129100		p4	(ATAA)3	12	121683	121694		p1	(A)11	11	142140	142150		p1	(A)14	14	142307	142320		p2	(TC)5	10	131246	131255
44	p1	(T)10	10	128806	128815		p4	(TCTT)3	12	130076	130087		p1	(T)10	10	129007	129016		p4	(AGAT)3	12	148991	149002		p4	(AGAT)3	12	149165	149176		c	(A)11gaaaaccattcaattaaaatgaaatcaaact(A)10	52	142095	142146
45	c	(ATTCCA)3ataga(T)10	33	129289	129321		p1	(T)17	17	130571	130587		c	(ATTCCA)3ataga(T)10	33	129490	129522														p4	(AGAT)3	12	148965	148976
46	p6	(TTATCA)3	18	129835	129852		p1	(A)12	12	141958	141969		p6	(TTATCA)3	18	130036	130053
47	p4	(TCTT)3	12	130321	130332		p4	(AGAT)3	12	148810	148821		p4	(TCTT)3	12	130522	130533
48	p1	(T)17	17	130816	130832								p1	(T)17	17	131017	131033
49	p1	(A)13	13	142211	142223								p1	(A)13	13	142400	142412
50	p4	(AGAT)3	12	149064	149075								p4	(AGAT)3	12	149253	149264

## Sheet: Table S4
Table S4: Long repeat sequences in the chloroplast genome of six Lonicera species.
	L.japonica cv. Damaohua								L.macranthoides								L.confusa								L.japonica								L.maackii								L.insularis
ID	Size1(bp)a	Repeat Start 1	Typeb	Size2(bp)a	Repeat Start 2	Repeat distance	E-value		Size1(bp)a	Repeat Start 1	Typeb	Size2(bp)a	Repeat Start 2	Repeat distance	E-value		Size1(bp)a	Repeat Start 1	Typeb	Size2(bp)a	Repeat Start 2	Repeat distance	E-value		Size1(bp)a	Repeat Start 1	Typeb	Size2(bp)a	Repeat Start 2	Repeat distance	E-value		Size1(bp)a	Repeat Start 1	Typeb	Size2(bp)a	Repeat Start 2	Repeat distance	E-value		Size1(bp)a	Repeat Start 1	Typeb	Size2(bp)a	Repeat Start 2	Repeat distance	E-value
1	83	71765	F	83	71786	-2	2.22e-36		94	59116	F	94	59257	0	1.72e-47		87	60190	F	87	60214	-3	8.11e-37		83	71747	F	83	71768	-2	2.21e-36		117	91699	F	117	91723	-3	1.73e-54		227	111271	F	227	111313	0	1.45e-127
2	69	60503	F	69	60548	0	1.94e-32		84	59031	F	84	59176	0	1.8e-41		83	71995	F	83	72016	-2	2.22e-36		69	60486	F	69	60531	0	1.94e-32		117	91699	P	117	152680	-3	1.73e-54		227	111271	P	227	131814	0	1.45e-127
3	72	60741	F	72	60768	-2	6.98e-30		94	59835	F	94	59880	-3	6.23e-41		75	60202	F	75	60226	0	4.76e-36		72	60724	F	72	60751	-2	6.98e-30		117	91723	P	117	152704	-3	1.73e-54		227	111313	P	227	131856	0	1.45e-127
4	63	59590	F	63	59635	0	7.96e-29		86	60707	F	86	60740	-1	2.91e-40		70	0	F	70	159	0	4.87e-33		63	59573	F	63	59618	0	7.95e-29		117	152680	F	117	152704	-3	1.73e-54		227	131814	F	227	131856	0	1.45e-127
5	67	60670	F	67	60724	-3	4.02e-25		83	71561	F	83	71582	-2	2.21e-36		69	60730	F	69	60775	0	1.95e-32		67	60653	F	67	60707	-3	4.02e-25		90	60807	F	90	61203	-3	1.4e-38		185	111271	F	185	111355	0	2.81e-102
6	61	60972	F	61	61005	-2	2.1e-23		83	59852	F	83	59897	-3	1.79e-34		72	60968	F	72	60995	-2	7e-30		61	60955	F	61	60988	-2	2.1e-23		82	59138	F	82	59307	-1	7.14e-38		185	111271	P	185	131814	0	2.81e-102
7	57	60533	F	57	60605	-1	5.57e-23		71	38177	P	71	111002	-3	1.87e-27		63	59811	F	63	59856	0	7.98e-29		57	60516	F	57	60588	-1	5.57e-23		74	152723	F	74	152747	0	1.9e-35		185	111355	P	185	131898	0	2.81e-102
8	62	71765	F	62	71807	-3	3.25e-22		71	38177	F	71	132516	-3	1.87e-27		67	60897	F	67	60951	-3	4.03e-25		62	71747	F	62	71789	-3	3.25e-22		83	60320	F	83	60356	-3	1.8e-34		185	131814	F	185	131898	0	2.81e-102
9	61	38278	P	61	111244	-3	1.24e-21		62	71561	F	62	71603	-3	3.24e-22		61	61199	F	61	61232	-2	2.1e-23		61	38269	P	61	111176	-3	1.24e-21		72	61170	F	72	61203	0	3.04e-34		143	111271	F	143	111397	0	5.44e-77
10	61	38278	F	61	132770	-3	1.24e-21		55	59835	F	55	59925	-1	8.58e-22		57	60760	F	57	60832	-1	5.59e-23		61	38269	F	61	132699	-3	1.24e-21		77	60820	F	77	61216	-2	7.82e-33		143	111271	P	143	131814	0	5.44e-77
11	61	60441	F	61	60972	-3	1.24e-21		53	59243	F	53	59391	-1	1.32e-20		63	60190	F	63	60238	-3	8.55e-23		61	60424	F	61	60955	-3	1.24e-21		76	60803	F	76	61166	-2	3.05e-32		143	111397	P	143	131940	0	5.44e-77
12	51	59999	F	51	60023	0	1.34e-21		53	60707	F	53	60773	-1	1.32e-20		62	71995	F	62	72037	-3	3.26e-22		51	59982	F	51	60006	0	1.33e-21		67	59255	F	67	59430	0	3.12e-31		143	131814	F	143	131940	0	5.44e-77
13	50	60687	F	50	60768	0	5.34e-21		56	59231	F	56	59379	-3	9.73e-19		61	38446	P	61	111448	-3	1.24e-21		50	60670	F	50	60751	0	5.34e-21		69	60290	F	69	60380	-1	4.03e-30		101	111271	F	101	111439	0	1.05e-51
14	51	72952	F	51	125673	-1	2.04e-19		56	129141	F	56	129261	-3	9.73e-19		61	38446	F	61	132959	-3	1.24e-21		51	72932	F	51	125599	-1	2.04e-19		74	72021	F	74	72042	-3	3.33e-29		101	111271	P	101	131814	0	1.05e-51
15	52	79452	P	52	79452	-2	3.98e-18		53	38195	P	53	111002	-2	1.03e-18		61	60668	F	61	61199	-3	1.24e-21		52	79387	P	52	79387	-2	3.98e-18		74	91699	F	74	91747	-3	3.33e-29		101	111439	P	101	131982	0	1.05e-51
16	53	38296	P	53	111234	-3	5.28e-17		53	38195	F	53	132534	-2	1.03e-18		51	60202	F	51	60250	0	1.34e-21		53	38287	P	53	111166	-3	5.27e-17		74	91699	P	74	152699	-3	3.33e-29		101	131814	F	101	131982	0	1.05e-51
17	53	38296	F	53	132788	-3	5.28e-17		52	79240	P	52	79240	-2	3.97e-18		50	60914	F	50	60995	0	5.35e-21		53	38287	F	53	132717	-3	5.27e-17		74	91747	P	74	152747	-3	3.33e-29		110	90727	F	110	90751	-3	2.34e-50
18	46	93405	F	46	93441	-1	1.89e-16		53	129149	F	53	129269	-3	5.26e-17		51	73182	F	51	125874	-1	2.05e-19		46	93339	F	46	93375	-1	1.89e-16		74	152699	F	74	152747	-3	3.33e-29		110	90727	P	110	152493	-3	2.34e-50
19	46	93405	P	46	150588	-1	1.89e-16		50	59885	F	50	59930	-2	5.87e-17		52	79650	P	52	79650	-2	3.99e-18		46	93339	P	46	150515	-1	1.89e-16		67	60830	F	67	61226	-1	6.26e-29		110	90751	P	110	152517	-3	2.34e-50
20	46	93441	P	46	150624	-1	1.89e-16		46	93173	F	46	93209	-1	1.88e-16		44	115	P	44	89122	0	2.19e-17		46	93375	P	46	150551	-1	1.89e-16		71	60290	F	71	60302	-3	1.88e-27		110	152493	F	110	152517	-3	2.34e-50
21	46	150588	F	46	150624	-1	1.89e-16		46	93173	P	46	150334	-1	1.88e-16		44	115	F	44	155302	0	2.19e-17		46	150515	F	46	150551	-1	1.89e-16		71	60296	F	71	60374	-3	1.88e-27		98	60093	F	98	60120	-1	1.98e-47
22	52	60461	F	52	61025	-3	1.99e-16		46	93209	P	46	150370	-1	1.88e-16		53	38464	P	53	111438	-3	5.29e-17		52	60444	F	52	61008	-3	1.99e-16		71	60350	F	71	60374	-3	1.88e-27		83	129038	F	83	129161	-3	1.79e-34
23	50	91421	F	50	91445	-3	2.83e-15		46	150334	F	46	150370	-1	1.88e-16		53	38464	F	53	132977	-3	5.29e-17		50	91355	F	50	91379	-3	2.82e-15		71	60362	F	71	60374	-3	1.88e-27		81	60093	F	81	60147	-3	2.67e-33
24	50	91421	P	50	152580	-3	2.83e-15		51	72747	F	51	125446	-3	7.48e-16		46	93609	F	46	93645	-1	1.89e-16		50	91355	P	50	152507	-3	2.82e-15		71	129573	F	71	129696	-3	1.88e-27		72	129049	F	72	129172	-1	6.56e-32
25	50	91445	P	50	152604	-3	2.83e-15		50	91189	F	50	91213	-3	2.82e-15		46	93609	P	46	150777	-1	1.89e-16		50	91379	P	50	152531	-3	2.82e-15		59	60820	F	59	61183	-1	3.61e-24		74	71069	F	74	71090	-3	3.32e-29
26	50	152580	F	50	152604	-3	2.83e-15		50	91189	P	50	152326	-3	2.82e-15		46	93645	P	46	150813	-1	1.89e-16		50	152507	F	50	152531	-3	2.82e-15		65	60320	F	65	60338	-3	5.88e-24		71	38275	P	71	110606	-3	1.87e-27
27	39	45641	F	39	101449	0	2.24e-14		50	91213	P	50	152350	-3	2.82e-15		46	150777	F	46	150813	-1	1.89e-16		39	45632	F	39	101383	0	2.24e-14		64	93731	F	64	93767	-3	2.24e-23		71	38275	F	71	132677	-3	1.87e-27
28	39	45641	P	39	142587	0	2.24e-14		50	152326	F	50	152350	-3	2.82e-15		52	60688	F	52	61252	-3	2e-16		39	45632	P	39	142514	0	2.24e-14		64	93731	P	64	150689	-3	2.24e-23		60	111157	F	60	111252	0	5.09e-27
29	39	60578	F	39	60605	0	2.24e-14		39	45545	F	39	101217	0	2.23e-14		42	44512	F	42	44545	0	3.51e-16		39	60561	F	39	60588	0	2.24e-14		64	93767	P	64	150725	-3	2.24e-23		60	111157	P	60	132042	0	5.09e-27
30	42	60503	F	42	60620	-1	4.41e-14		39	45545	P	39	142333	0	2.23e-14		50	91619	F	50	91643	-3	2.83e-15		42	60486	F	42	60603	-1	4.41e-14		64	150689	F	64	150725	-3	2.24e-23		60	111252	P	60	132137	0	5.09e-27
31	42	71806	F	42	71827	-1	4.41e-14		42	71602	F	42	71623	-1	4.4e-14		50	91619	P	50	152775	-3	2.83e-15		42	71788	F	42	71809	-1	4.41e-14		57	60290	F	57	60392	-1	5.59e-23		60	132042	F	60	132137	0	5.09e-27
32	45	60687	F	45	60795	-2	4.87e-14		41	101215	F	41	121908	-1	1.72e-13		50	91643	P	50	152799	-3	2.83e-15		45	60670	F	45	60778	-2	4.87e-14		63	33181	P	63	33181	-3	8.55e-23		59	111271	F	59	111481	0	2.04e-26
33	47	60433	F	47	60997	-3	1.5e-13		41	121908	P	41	142333	-1	1.72e-13		50	152775	F	50	152799	-3	2.83e-15		47	60416	F	47	60980	-3	1.5e-13		62	72021	F	62	72063	-3	3.26e-22		59	111271	P	59	131814	0	2.04e-26
34	41	60461	F	41	60992	-1	1.72e-13		43	59116	F	43	59405	-2	7.09e-13		39	45821	F	39	101653	0	2.25e-14		41	60444	F	41	60975	-1	1.72e-13		61	38310	P	61	111579	-3	1.24e-21		59	111481	P	59	132024	0	2.04e-26
35	41	101447	F	41	122131	-1	1.72e-13		45	95397	F	45	95475	-3	2.09e-12		39	45821	P	39	142776	0	2.25e-14		41	101381	F	41	122057	-1	1.72e-13		61	38310	F	61	132880	-3	1.24e-21		59	131814	F	59	132024	0	2.04e-26
36	41	122131	P	41	142587	-1	1.72e-13		45	95397	P	45	148069	-3	2.09e-12		39	60805	F	39	60832	0	2.25e-14		41	122057	P	41	142514	-1	1.72e-13		50	152723	F	50	152771	0	5.35e-21		64	92759	F	64	92795	-3	2.24e-23
37	43	38306	P	43	111234	-2	7.11e-13		45	95475	P	45	148147	-3	2.09e-12		42	60730	F	42	60847	-1	4.42e-14		43	38297	P	43	111166	-2	7.1e-13		59	60290	F	59	60344	-3	1.79e-20		64	92759	P	64	150495	-3	2.24e-23
38	43	38306	F	43	132798	-2	7.11e-13		45	148069	F	45	148147	-3	2.09e-12		42	72036	F	42	72057	-1	4.42e-14		43	38297	F	43	132727	-2	7.1e-13		59	60290	F	59	60356	-3	1.79e-20		64	92795	P	64	150531	-3	2.24e-23
39	45	95629	F	45	95707	-3	2.1e-12		39	45545	F	39	121910	-1	2.61e-12		45	60914	F	45	61022	-2	4.89e-14		45	95563	F	45	95641	-3	2.09e-12		59	60308	F	59	60356	-3	1.79e-20		64	150495	F	64	150531	-3	2.24e-23
40	45	95629	P	45	148323	-3	2.1e-12		42	71581	F	42	71623	-2	2.7e-12		47	60660	F	47	61224	-3	1.5e-13		45	95563	P	45	148250	-3	2.09e-12		59	60332	F	59	60380	-3	1.79e-20		62	71069	F	62	71111	-3	3.25e-22
41	45	95707	P	45	148401	-3	2.1e-12		35	60672	F	35	60709	0	5.72e-12		41	60688	F	41	61219	-1	1.73e-13		45	95641	P	45	148328	-3	2.09e-12		49	60830	F	49	61193	0	2.14e-20		51	90786	F	51	90810	0	1.33e-21
42	45	148323	F	45	148401	-3	2.1e-12		35	60672	F	35	60742	0	5.72e-12		41	101651	F	41	122332	-1	1.73e-13		45	148250	F	45	148328	-3	2.09e-12		57	60320	F	57	60392	-3	2.58e-19		51	90786	P	51	152493	0	1.33e-21
43	39	45641	F	39	122133	-1	2.62e-12		35	60672	F	35	60775	0	5.72e-12		41	122332	P	41	142776	-1	1.73e-13		39	45632	F	39	122059	-1	2.62e-12		57	60368	F	57	60392	-3	2.58e-19		51	90810	P	51	152517	0	1.33e-21
44	39	60774	F	39	60801	-1	2.62e-12		38	59897	F	38	59942	-1	1.02e-11		43	38474	P	43	111438	-2	7.13e-13		39	60757	F	39	60784	-1	2.62e-12		56	60878	F	56	60905	-3	9.78e-19		50	152553	F	50	152577	0	5.34e-21
45	42	71785	F	42	71827	-2	2.71e-12		41	129161	F	41	129281	-2	1.03e-11		43	38474	F	43	132987	-2	7.13e-13		42	71767	F	42	71809	-2	2.71e-12		52	79730	P	52	79730	-2	3.99e-18		53	38293	P	53	110606	-2	1.03e-18
46	43	60448	F	43	61012	-3	2.92e-11		34	59031	F	34	59317	0	2.29e-11		45	95833	F	45	95911	-3	2.1e-12		43	60431	F	43	60995	-3	2.91e-11		48	93747	F	48	93783	-1	1.23e-17		53	38293	F	53	132695	-2	1.03e-18
47	43	60741	F	43	60795	-3	2.92e-11		43	60274	F	43	60292	-3	2.91e-11		45	95833	P	45	148512	-3	2.1e-12		43	60724	F	43	60778	-3	2.91e-11		48	93747	P	48	150689	-1	1.23e-17		55	112272	F	55	112325	-3	3.69e-18
48	43	83993	F	43	84010	-3	2.92e-11		40	71561	F	40	71624	-2	3.92e-11		45	95911	P	45	148590	-3	2.1e-12		43	83927	F	43	83944	-3	2.91e-11		48	93783	P	48	150725	-1	1.23e-17		52	78777	P	52	78777	-2	3.98e-18
49	43	129362	F	43	129482	-3	2.92e-11		35	10637	P	35	10637	-1	6e-10		45	148512	F	45	148590	-3	2.1e-12		43	129291	F	43	129411	-3	2.91e-11		54	60289	F	54	60331	-3	1.4e-17		45	111197	F	45	111522	0	5.47e-18
50	40	71765	F	40	71828	-2	3.93e-11		30	8678	P	30	8678	0	5.85e-09		39	45821	F	39	122334	-1	2.63e-12		40	71747	F	40	71810	-2	3.93e-11		51	73218	F	51	125926	-2	1.54e-17		45	111197	P	45	131787	0	5.47e-18
51	41	60517	F	41	60652	-3	4.03e-10		32	148082	F	32	148160	-1	3.51e-08		39	61001	F	39	61028	-1	2.63e-12		41	60500	F	41	60635	-3	4.03e-10		53	38328	P	53	111569	-3	5.29e-17		45	111522	P	45	132112	0	5.47e-18
52	41	60562	F	41	60652	-3	4.03e-10		34	152342	F	34	152366	-2	1.15e-07		42	72015	F	42	72057	-2	2.72e-12		41	60545	F	41	60635	-3	4.03e-10		53	38328	F	53	132898	-3	5.29e-17		45	131787	F	45	132112	0	5.47e-18
53	35	10642	P	35	10642	-1	6.02e-10		30	9006	P	30	46828	-1	5.27e-07		43	60675	F	43	61239	-3	2.92e-11		35	10638	P	35	10638	-1	6.02e-10		53	60296	F	53	60326	-3	5.29e-17		48	92775	F	48	92811	-1	1.23e-17
54	39	129370	F	39	129490	-3	5.53e-09		35	45548	F	35	98107	-3	1.01e-06		43	60968	F	43	61022	-3	2.92e-11		39	129299	F	39	129419	-3	5.52e-09		53	60302	F	53	60368	-3	5.29e-17		48	92775	P	48	150495	-1	1.23e-17
55	30	8677	P	30	8677	0	5.87e-09		35	45548	P	35	145447	-3	1.01e-06		43	84191	F	43	84208	-3	2.92e-11		30	8673	P	30	8673	0	5.87e-09		50	129562	F	50	129685	-2	5.9e-17		48	92811	P	48	150531	-1	1.23e-17
56	32	60481	F	32	61045	-1	3.52e-08		35	91216	F	35	91240	-3	1.01e-06		43	129563	F	43	129683	-3	2.92e-11		32	60464	F	32	61028	-1	3.52e-08		50	60779	F	50	61142	-3	2.83e-15		54	60093	F	54	60174	-3	1.4e-17
57	32	148336	F	32	148414	-1	3.52e-08		35	91216	P	35	152314	-3	1.01e-06		40	71995	F	40	72058	-2	3.94e-11		32	148263	F	32	148341	-1	3.52e-08		50	91699	F	50	91771	-3	2.83e-15		51	72257	F	51	125387	-2	1.53e-17
58	37	129386	F	37	129506	-3	7.52e-08		35	91240	P	35	152338	-3	1.01e-06		33	52095	F	33	52126	0	9.2e-11		37	129315	F	37	129435	-3	7.51e-08		50	91699	P	50	152699	-3	2.83e-15		43	129078	F	43	129201	0	8.75e-17
59	34	60433	F	34	61030	-2	1.16e-07		35	98107	F	35	101220	-3	1.01e-06		41	60744	F	41	60879	-3	4.04e-10		34	60416	F	34	61013	-2	1.16e-07		50	91771	P	50	152771	-3	2.83e-15		51	90762	F	51	90810	-3	7.5e-16
60	34	152596	F	34	152620	-2	1.16e-07		35	98107	P	35	142334	-3	1.01e-06		41	60789	F	41	60879	-3	4.04e-10		34	152523	F	34	152547	-2	1.16e-07		50	152699	F	50	152771	-3	2.83e-15		51	90762	P	51	152493	-3	7.5e-16
61	31	60474	F	31	60972	-1	1.37e-07		35	101220	P	35	145447	-3	1.01e-06		35	10800	P	35	10800	-1	6.04e-10		31	60457	F	31	60955	-1	1.36e-07		43	60752	F	43	60905	-1	1.13e-14		51	90810	P	51	152541	-3	7.5e-16
62	30	9004	P	30	46924	-1	5.28e-07		35	142334	F	35	145447	-3	1.01e-06		39	60190	F	39	60262	-3	5.54e-09		30	9000	P	30	46913	-1	5.28e-07		39	45628	F	39	101796	0	2.24e-14		51	152493	F	51	152541	-3	7.5e-16
63	30	59951	F	30	59975	-1	5.28e-07		35	152314	F	35	152338	-3	1.01e-06		39	129571	F	39	129691	-3	5.54e-09		30	59934	F	30	59958	-1	5.28e-07		39	45628	P	39	142685	0	2.24e-14		41	33920	F	41	33960	0	1.4e-15
64	30	60704	F	30	60812	-1	5.28e-07		31	61814	R	31	61814	-2	6.12e-06		30	8835	P	30	8835	0	5.89e-09		30	60687	F	30	60795	-1	5.28e-07		39	60840	F	39	61170	0	2.24e-14		41	111176	F	41	111313	0	1.4e-15
65	30	60785	F	30	60812	-1	5.28e-07		31	128161	F	31	128173	-2	6.12e-06		32	60708	F	32	61272	-1	3.53e-08		30	60768	F	30	60795	-1	5.28e-07		39	61170	F	39	61236	0	2.24e-14		41	111176	F	41	111355	0	1.4e-15
66	35	45644	F	35	98339	-3	1.01e-06		33	111687	P	33	111687	-3	1.35e-05		32	148525	F	32	148603	-1	3.53e-08		35	45635	F	35	98273	-3	1.01e-06		39	93756	F	39	93792	0	2.24e-14		41	111176	F	41	111397	0	1.4e-15
67	35	45644	P	35	145701	-3	1.01e-06		33	111687	F	33	131869	-3	1.35e-05		37	129587	F	37	129707	-3	7.54e-08		35	45635	P	35	145628	-3	1.01e-06		39	93756	P	39	150689	0	2.24e-14		41	111176	F	41	111439	0	1.4e-15
68	35	59991	F	35	60039	-3	1.01e-06		33	131869	P	33	131869	-3	1.35e-05		34	60660	F	34	61257	-2	1.16e-07		35	59974	F	35	60022	-3	1.01e-06		39	93792	P	39	150725	0	2.24e-14		41	111176	F	41	111481	0	1.4e-15
69	35	91448	F	35	91472	-3	1.01e-06		30	111608	F	30	131955	-2	2.29e-05		34	152791	F	34	152815	-2	1.16e-07		35	91382	F	35	91406	-3	1.01e-06		45	59385	F	45	59545	-2	4.88e-14		41	111176	P	41	131832	0	1.4e-15
70	35	91448	P	35	152568	-3	1.01e-06		30	111686	P	30	111686	-2	2.29e-05		31	60701	F	31	61199	-1	1.37e-07		35	91382	P	35	152495	-3	1.01e-06		45	60290	F	45	60404	-2	4.88e-14		41	111176	P	41	131874	0	1.4e-15
71	35	91472	P	35	152592	-3	1.01e-06		30	111686	F	30	131873	-2	2.29e-05		30	9162	P	30	47104	-1	5.3e-07		35	91406	P	35	152519	-3	1.01e-06		45	60750	F	45	60876	-2	4.88e-14		41	111176	P	41	131916	0	1.4e-15
72	35	98339	F	35	101452	-3	1.01e-06		30	125419	P	30	125419	-2	2.29e-05		30	60931	F	30	61039	-1	5.3e-07		35	98273	F	35	101386	-3	1.01e-06		47	60290	F	47	60314	-3	1.5e-13		41	111176	P	41	131958	0	1.4e-15
73	35	98339	P	35	142588	-3	1.01e-06		30	131873	P	30	131873	-2	2.29e-05		30	61012	F	30	61039	-1	5.3e-07		35	98273	P	35	142515	-3	1.01e-06		47	60338	F	47	60398	-3	1.5e-13		41	111176	P	41	132000	0	1.4e-15
74	35	101452	P	35	145701	-3	1.01e-06		32	9004	F	32	37229	-3	4.9e-05		35	45824	F	35	98543	-3	1.02e-06		35	101386	P	35	145628	-3	1.01e-06		47	60344	F	47	60362	-3	1.5e-13		41	111313	P	41	132137	0	1.4e-15
75	35	142588	F	35	145701	-3	1.01e-06		31	10599	F	31	38228	-3	0.000178		35	45824	P	35	145890	-3	1.02e-06		35	142515	F	35	145628	-3	1.01e-06		41	101794	F	41	122386	-1	1.73e-13		41	111355	P	41	132137	0	1.4e-15
76	35	152568	F	35	152592	-3	1.01e-06		31	33022	F	31	33057	-3	0.000178		35	91646	F	35	91670	-3	1.02e-06		35	152495	F	35	152519	-3	1.01e-06		41	122386	P	41	142685	-1	1.73e-13		41	111397	P	41	132137	0	1.4e-15
77	32	60435	F	32	60468	-2	1.64e-06		31	60272	F	31	60308	-3	0.000178		35	91646	P	35	152763	-3	1.02e-06		32	60418	F	32	60451	-2	1.64e-06		43	38338	P	43	111569	-2	7.13e-13		41	111439	P	41	132137	0	1.4e-15
78	31	129558	F	31	129588	-2	6.14e-06		31	91196	F	31	91244	-3	0.000178		35	91670	P	35	152787	-3	1.02e-06		31	129487	F	31	129517	-2	6.14e-06		43	38338	F	43	132908	-2	7.13e-13		41	111481	P	41	132137	0	1.4e-15
79	30	60632	F	30	60650	-2	2.3e-05		31	91196	P	31	152314	-3	0.000178		35	98543	F	35	101656	-3	1.02e-06		30	60615	F	30	60633	-2	2.3e-05		45	60350	F	45	60404	-3	2.1e-12		41	131832	F	41	132137	0	1.4e-15
80	30	111839	F	30	132210	-2	2.3e-05		31	91244	P	31	152362	-3	0.000178		35	98543	P	35	142777	-3	1.02e-06		30	111771	F	30	132139	-2	2.3e-05		45	60362	F	45	60404	-3	2.1e-12		41	131874	F	41	132137	0	1.4e-15
81	30	125646	P	30	125646	-2	2.3e-05		31	94009	F	31	94039	-3	0.000178		35	101656	P	35	145890	-3	1.02e-06		30	125572	P	30	125572	-2	2.3e-05		45	60368	F	45	60404	-3	2.1e-12		41	131916	F	41	132137	0	1.4e-15
82	32	9002	F	32	37331	-3	4.92e-05		31	94009	P	31	149519	-3	0.000178		35	142777	F	35	145890	-3	1.02e-06		32	8998	F	32	37323	-3	4.91e-05		45	95973	F	45	96051	-3	2.1e-12		41	131958	F	41	132137	0	1.4e-15
83	32	33152	F	32	33166	-3	4.92e-05		31	94039	P	31	149549	-3	0.000178		35	152763	F	35	152787	-3	1.02e-06		32	33144	F	32	33158	-3	4.91e-05		45	95973	P	45	148424	-3	2.1e-12		41	132000	F	41	132137	0	1.4e-15
84	32	59810	F	32	60302	-3	4.92e-05		31	95419	F	31	95431	-3	0.000178		32	60662	F	32	60695	-2	1.64e-06		32	59793	F	32	60285	-3	4.91e-05		45	96051	P	45	148502	-3	2.1e-12		50	90727	F	50	90775	-3	2.83e-15
85	32	60495	F	32	60585	-3	4.92e-05		31	95419	P	31	148127	-3	0.000178		31	60198	F	31	60270	-2	6.16e-06		32	60478	F	32	60568	-3	4.91e-05		45	148424	F	45	148502	-3	2.1e-12		50	90727	P	50	152529	-3	2.83e-15
86	31	10604	F	31	38329	-3	0.000178		31	95431	P	31	148139	-3	0.000178		31	129759	F	31	129789	-2	6.16e-06		31	10600	F	31	38320	-3	0.000178		39	45628	F	39	122388	-1	2.63e-12		50	90775	P	50	152577	-3	2.83e-15
87	31	59973	F	31	59991	-3	0.000178		31	129325	F	31	129355	-3	0.000178		30	60859	F	30	60877	-2	2.3e-05		31	59956	F	31	59974	-3	0.000178		42	72041	F	42	72083	-2	2.72e-12		50	152529	F	50	152577	-3	2.83e-15
88	31	60972	F	31	61038	-3	0.000178		31	148127	F	31	148139	-3	0.000178		30	112043	F	30	132399	-2	2.3e-05		31	60955	F	31	61021	-3	0.000178		44	59204	F	44	59534	-3	7.84e-12		39	45596	F	39	100845	0	2.24e-14
89	31	91428	F	31	91476	-3	0.000178		31	149519	F	31	149549	-3	0.000178		30	125847	P	30	125847	-2	2.3e-05		31	91362	F	31	91410	-3	0.000178		34	60761	F	34	60914	0	2.3e-11		39	45596	P	39	142470	0	2.24e-14

## Sheet: Table S5
Table S5: Codon usage for the chloroplast genome of six Lonicera species
		L.japonica cv. Damaohua			L.macranthoides			L.confusa			L.japonica			L.maackii			L.insularis
Amino Acid	Codon	Number	RSCU		Number	RSCU		Number	RSCU		Number	RSCU		Number	RSCU		Number	RSCU
Ala	GCA	479	1.19		420	1.07		440	1.07		440	1.1		473	1.13		437	1.08
Ala	GCC	372	0.92		380	0.96		396	0.96		357	0.89		381	0.91		413	1.02
Ala	GCG	265	0.66		268	0.68		291	0.71		245	0.61		264	0.63		250	0.62
Ala	GCU	500	1.24		508	1.29		523	1.27		562	1.4		551	1.32		523	1.29
Cys	UGC	475	0.86		442	0.79		473	0.83		490	0.82		408	0.75		478	0.83
Cys	UGU	631	1.14		673	1.21		672	1.17		699	1.18		678	1.25		678	1.17
Asp	GAC	435	0.54		457	0.62		453	0.54		453	0.59		461	0.58		397	0.53
Asp	GAU	1189	1.46		1026	1.38		1220	1.46		1090	1.41		1116	1.42		1094	1.47
Glu	GAA	1431	1.39		1337	1.34		1349	1.33		1361	1.38		1286	1.33		1332	1.38
Glu	GAG	626	0.61		653	0.66		678	0.67		614	0.62		653	0.67		602	0.62
Phe	UUC	1437	0.81		1474	0.81		1407	0.8		1510	0.82		1543	0.83		1506	0.82
Phe	UUU	2132	1.19		2159	1.19		2121	1.2		2189	1.18		2171	1.17		2152	1.18
Gly	GGA	886	1.43		780	1.37		804	1.38		764	1.31		794	1.36		773	1.32
Gly	GGC	400	0.64		364	0.64		366	0.63		356	0.61		363	0.62		383	0.65
Gly	GGG	616	0.99		599	1.05		608	1.04		648	1.11		604	1.04		596	1.02
Gly	GGU	582	0.94		534	0.94		560	0.96		567	0.97		567	0.97		589	1.01
His	CAC	391	0.58		425	0.62		397	0.59		405	0.63		396	0.59		385	0.58
His	CAU	949	1.42		949	1.38		948	1.41		882	1.37		949	1.41		954	1.42
Ile	AUA	1366	1.03		1372	1		1422	1.04		1197	0.98		1423	0.98		1427	1.03
Ile	AUC	997	0.75		1085	0.79		1067	0.78		1159	0.81		1186	0.82		1104	0.8
Ile	AUU	1613	1.22		1674	1.22		1596	1.17		1717	1.21		1744	1.2		1635	1.18
Lys	AAA	2009	1.33		1945	1.29		1945	1.3		2000	1.33		2029	1.3		1988	1.34
Lys	AAG	1021	0.67		1073	0.71		1047	0.7		1010	0.67		1091	0.7		990	0.66
Leu	CUA	838	0.95		861	0.97		794	0.91		691	0.84		733	0.87		792	0.93
Leu	CUC	650	0.73		713	0.8		669	0.77		696	0.84		700	0.83		679	0.79
Leu	CUG	492	0.56		500	0.56		496	0.57		474	0.57		524	0.62		466	0.55
Leu	CUU	1104	1.25		1143	1.29		1126	1.29		1085	1.31		1086	1.29		1034	1.21
Leu	UUA	1143	1.29		1041	1.17		1058	1.21		932	1.13		916	1.09		1086	1.27
Leu	UUG	1083	1.22		1061	1.2		1103	1.26		1084	1.31		1095	1.3		1073	1.25
Met	AUG	811	1		885	1		872	1		855	1		916	1		929	1
Asn	AAC	737	0.61		793	0.66		720	0.59		795	0.65		782	0.66		752	0.61
Asn	AAU	1699	1.39		1622	1.34		1713	1.41		1668	1.35		1582	1.34		1711	1.39
Pro	CCA	768	1.18		759	1.2		749	1.16		779	1.24		781	1.23		720	1.15
Pro	CCC	661	1.02		659	1.04		634	0.96		708	1.13		662	1.05		675	1.07
Pro	CCG	442	0.68		466	0.74		472	0.73		351	0.56		399	0.63		462	0.74
Pro	CCU	731	1.21		642	1.02		729	1.13		674	1.07		691	1.09		655	1.04
Gln	CAA	1067	1.36		1050	1.38		1103	1.38		1055	1.42		1080	1.4		1020	1.4
Gln	CAG	500	0.64		477	0.62		491	0.62		434	0.58		460	0.6		435	0.6
Arg	AGA	1004	1.87		1066	1.91		1075	1.97		1064	1.86		1077	1.93		1103	1.92
Arg	AGG	562	1.05		664	1.19		614	1.12		688	1.2		641	1.15		650	1.13
Arg	CGA	584	1.09		546	0.98		563	1.03		595	1.04		563	1.01		570	0.99
Arg	CGC	254	0.47		260	0.47		241	0.44		264	0.46		260	0.47		264	0.46
Arg	CGG	411	0.76		466	0.83		408	0.75		404	0.7		415	0.74		435	0.76
Arg	CGU	410	0.76		347	0.62		378	0.69		426	0.74		398	0.71		416	0.73
Ser	AGC	476	0.59		478	0.59		488	0.59		579	0.71		492	0.63		505	0.63
Ser	AGU	659	0.82		647	0.8		667	0.81		706	0.87		667	0.85		685	0.85
Ser	UCA	990	1.23		1018	1.26		939	1.14		868	1.07		850	1.09		979	1.22
Ser	UCC	928	1.15		867	1.06		973	1.18		914	1.13		809	1.04		867	1.08
Ser	UCG	575	0.71		639	0.79		635	0.77		638	0.79		675	0.86		593	0.74
Ser	UCU	1214	1.5		1183	1.47		1228	1.49		1155	1.43		1192	1.53		1197	1.49
Thr	ACA	640	1.14		595	1.1		659	1.15		602	1.04		627	1.1		645	1.11
Thr	ACC	590	1.05		589	1.09		579	1.01		621	1.07		597	1.05		630	1.09
Thr	ACG	348	0.62		357	0.66		389	0.68		391	0.68		360	0.63		335	0.58
Thr	ACU	675	1.2		622	1.15		672	1.17		699	1.21		700	1.23		712	1.23
Val	GUA	671	1.14		686	1.18		683	1.18		646	1.13		665	1.13		667	1.16
Val	GUC	440	0.75		433	0.74		410	0.71		454	0.79		465	0.79		410	0.71
Val	GUG	417	0.71		405	0.7		416	0.72		392	0.69		397	0.68		421	0.73
Val	GUU	828	1.41		805	1.38		811	1.4		796	1.39		825	1.4		796	1.39
Trp	UGG	722	1		723	1		710	1		756	1		715	1		720	1
Tyr	UAC	681	0.66		637	0.64		623	0.62		651	0.65		658	0.64		700	0.68
Tyr	UAU	1374	1.34		1357	1.36		1399	1.38		1346	1.35		1394	1.36		1373	1.32
*	UAA	928	1.02		1086	1.1		1034	1.14		1081	1.14		1037	1.11		1063	1.12
*	UAG	799	0.88		828	0.84		766	0.85		766	0.81		793	0.85		784	0.82
*	UGA	1009	1.11		1059	1.07		910	1.01		994	1.05		962	1.03		1013	1.06

## Sheet: Table S6
Table S6. RNA editing sites of the cp genomes of six Lonicera species.
	L.japonica cv. Damaohua						L.insularis						L.maackii						L.japonica						L.macranthoides						L.confusa
Gene Name	Nt Pos	AA Pos	Align Col	Effect	Score		Nt Pos	AA Pos	Align Col	Effect	Score		Nt Pos	AA Pos	Align Col	Effect	Score		Nt Pos	AA Pos	Align Col	Effect	Score		Nt Pos	AA Pos	Align Col	Effect	Score		Nt Pos	AA Pos	Align Col	Effect	Score
accD	-	-	-	-	-		244	82	82	CCT (P) => TCT (S)	1		395	132	132	ACA (T) => ATA (I)	1		-	-	-	-	-		-	-	-	-	-		-	-	-	-	-
accD	-	-	-	-	-		463	155	155	CTT (L) => TTT (F)	1		703	235	235	CCT (P) => TCT (S)	0.8		-	-	-	-	-		-	-	-	-	-		-	-	-	-	-
accD	-	-	-	-	-		550	184	184	CCT (P) => TCT (S)	1		1159	387	387	CAC (H) => TAC (Y)	1		-	-	-	-	-		-	-	-	-	-		-	-	-	-	-
accD	-	-	-	-	-		706	236	236	CCT (P) => TCT (S)	1		1163	388	388	TCT (S) => TTT (F)	1		-	-	-	-	-		-	-	-	-	-		-	-	-	-	-
accD	-	-	-	-	-		1097	366	375	GCC (A) => GTC (V)	0.8		1697	566	566	GCC (A) => GTC (V)	0.8		-	-	-	-	-		-	-	-	-	-		-	-	-	-	-
accD	-	-	-	-	-		-	-	-	-	-		-	-	-	-	-		-	-	-	-	-		-	-	-	-	-		-	-	-	-	-
atpA	773	258	258	TCA (S) => TTA (L)	1		773	258	258	TCA (S) => TTA (L)	1		773	258	258	TCA (S) => TTA (L)	1		773	258	258	TCA (S) => TTA (L)	1		773	258	258	TCA (S) => TTA (L)	1		773	258	258	TCA (S) => TTA (L)	1
atpF	92	31	31	CCA (P) => CTA (L)	0.86		92	31	31	CCA (P) => CTA (L)	0.86		92	31	31	CCA (P) => CTA (L)	0.86		-	-	-	-	-		92	31	31	CCA (P) => CTA (L)	0.86		92	31	31	CCA (P) => CTA (L)	0.86
atpI	629	210	213	TCA (S) => TTA (L)	1		629	210	213	TCA (S) => TTA (L)	1		92	31	31	GCC (A) => GTC (V)	1		629	210	213	TCA (S) => TTA (L)	1		629	210	213	TCA (S) => TTA (L)	1		629	210	213	TCA (S) => TTA (L)	1
ccsA	92	31	31	GCC (A) => GTC (V)	1		92	31	31	GCT (A) => GTT (V)	1		352	118	118	CTC (L) => TTC (F)	0.86		92	31	31	GCC (A) => GTC (V)	1		92	31	31	GCC (A) => GTC (V)	1		92	31	31	GCC (A) => GTC (V)	1
ccsA	-	-	-	-	-		-	-	-	-	-		470	157	157	GCT (A) => GTT (V)	0.86		-	-	-	-	-		-	-	-	-	-		-	-	-	-	-
clpP	470	157	157	GCT (A) => GTT (V)	0.86		352	118	118	CTC (L) => TTC (F)	0.86		-	-	-	-	-		470	157	157	GCT (A) => GTT (V)	0.86		470	157	157	GCT (A) => GTT (V)	0.86		-	-	-	-	-
clpP	-	-	-	-	-		470	157	157	GCT (A) => GTT (V)	0.86		-	-	-	-	-		-	-	-	-	-		-	-	-	-	-		-	-	-	-	-
matK	640	214	227	CAT (H) => TAT (Y)	1		640	214	227	CAT (H) => TAT (Y)	1		640	214	227	CAT (H) => TAT (Y)	1		640	214	227	CAT (H) => TAT (Y)	1		640	214	227	CAT (H) => TAT (Y)	1		640	214	227	CAT (H) => TAT (Y)	1
matK	985	329	342	CTT (L) => TTT (F)	0.86		985	329	342	CTT (L) => TTT (F)	0.86		985	329	342	CTT (L) => TTT (F)	0.86		985	329	342	CTT (L) => TTT (F)	0.86		985	329	342	CTT (L) => TTT (F)	0.86		985	329	342	CTT (L) => TTT (F)	0.86
matK	1028	343	356	GCG (A) => GTG (V)	1		1028	343	356	GCG (A) => GTG (V)	1		1051	351	364	CCA (P) => TCA (S)	0.86		1028	343	356	GCG (A) => GTG (V)	1		1028	343	356	GCG (A) => GTG (V)	1		1028	343	356	GCG (A) => GTG (V)	1
matK	1243	415	428	CAT (H) => TAT (Y)	1		1243	415	428	CAT (H) => TAT (Y)	1		1243	415	428	CAT (H) => TAT (Y)	1		1243	415	428	CAT (H) => TAT (Y)	1		1243	415	428	CAT (H) => TAT (Y)	1		1243	415	428	CAT (H) => TAT (Y)	1
ndhA	566	189	189	TCA (S) => TTA (L)	1		566	189	189	TCA (S) => TTA (L)	1		566	189	189	TCA (S) => TTA (L)	1		566	189	189	TCA (S) => TTA (L)	1		566	189	189	TCA (S) => TTA (L)	1		566	189	189	TCA (S) => TTA (L)	1
ndhA	1073	358	358	TCC (S) => TTC (F)	1		1073	358	358	TCT (S) => TTT (F)	1		1073	358	358	TCC (S) => TTC (F)	1		1073	358	358	TCC (S) => TTC (F)	1		1073	358	358	TCC (S) => TTC (F)	1		1073	358	358	TCC (S) => TTC (F)	1
ndhB	149	50	50	TCA (S) => TTA (L)	1		149	50	50	TCA (S) => TTA (L)	1		149	50	50	TCA (S) => TTA (L)	1		149	50	50	TCA (S) => TTA (L)	1		149	50	50	TCA (S) => TTA (L)	1		149	50	50	TCA (S) => TTA (L)	1
ndhB	467	156	156	CCA (P) => CTA (L)	1		467	156	156	CCA (P) => CTA (L)	1		467	156	156	CCA (P) => CTA (L)	1		467	156	156	CCA (P) => CTA (L)	1		467	156	156	CCA (P) => CTA (L)	1		467	156	156	CCA (P) => CTA (L)	1
ndhB	586	196	196	CAT (H) => TAT (Y)	1		586	196	196	CAT (H) => TAT (Y)	1		586	196	196	CAT (H) => TAT (Y)	1		586	196	196	CAT (H) => TAT (Y)	1		586	196	196	CAT (H) => TAT (Y)	1		586	196	196	CAT (H) => TAT (Y)	1
ndhB	737	246	246	CCA (P) => CTA (L)	1		737	246	246	CCA (P) => CTA (L)	1		737	246	246	CCA (P) => CTA (L)	1		737	246	246	CCA (P) => CTA (L)	1		737	246	246	CCA (P) => CTA (L)	1		737	246	246	CCA (P) => CTA (L)	1
ndhB	746	249	249	TCT (S) => TTT (F)	1		746	249	249	TCT (S) => TTT (F)	1		746	249	249	TCT (S) => TTT (F)	1		746	249	249	TCT (S) => TTT (F)	1		746	249	249	TCT (S) => TTT (F)	1		746	249	249	TCT (S) => TTT (F)	1
ndhB	830	277	277	TCA (S) => TTA (L)	1		830	277	277	TCA (S) => TTA (L)	1		830	277	277	TCA (S) => TTA (L)	1		830	277	277	TCA (S) => TTA (L)	1		830	277	277	TCA (S) => TTA (L)	1		830	277	277	TCA (S) => TTA (L)	1
ndhB	836	279	279	TCA (S) => TTA (L)	1		836	279	279	TCA (S) => TTA (L)	1		836	279	279	TCA (S) => TTA (L)	1		836	279	279	TCA (S) => TTA (L)	1		836	279	279	TCA (S) => TTA (L)	1		836	279	279	TCA (S) => TTA (L)	1
ndhB	1481	494	494	CCA (P) => CTA (L)	1		1481	494	494	CCA (P) => CTA (L)	1		1481	494	494	CCA (P) => CTA (L)	1		1481	494	494	CCA (P) => CTA (L)	1		1481	494	494	CCA (P) => CTA (L)	1		1481	494	494	CCA (P) => CTA (L)	1
ndhD	44	15	16	TCT (S) => TTT (F)	0.8		2	1	1	ACG (T) => ATG (M)	1		2	1	1	ACG (T) => ATG (M)	1		2	1	1	ACG (T) => ATG (M)	1		20	7	7	ACG (T) => ATG (M)	1		2	1	1	ACG (T) => ATG (M)	1
ndhD	310	104	105	CGG (R) => TGG (W)	0.8		47	16	16	TCT (S) => TTT (F)	0.8		47	16	16	TCT (S) => TTT (F)	0.8		47	16	16	TCT (S) => TTT (F)	0.8		65	22	22	TCT (S) => TTT (F)	0.8		47	16	16	TCT (S) => TTT (F)	0.8
ndhD	380	127	128	TCA (S) => TTA (L)	1		313	105	105	CGG (R) => TGG (W)	0.8		313	105	105	CGG (R) => TGG (W)	0.8		313	105	105	CGG (R) => TGG (W)	0.8		331	111	111	CGG (R) => TGG (W)	0.8		313	105	105	CGG (R) => TGG (W)	0.8
ndhD	596	199	200	TCA (S) => TTA (L)	1		383	128	128	TCA (S) => TTA (L)	1		383	128	128	TCA (S) => TTA (L)	1		383	128	128	TCA (S) => TTA (L)	1		401	134	134	TCA (S) => TTA (L)	1		383	128	128	TCA (S) => TTA (L)	1
ndhD	671	224	225	TCG (S) => TTG (L)	1		599	200	200	TCA (S) => TTA (L)	1		599	200	200	TCA (S) => TTA (L)	1		599	200	200	TCA (S) => TTA (L)	1		617	206	206	TCA (S) => TTA (L)	1		599	200	200	TCA (S) => TTA (L)	1
ndhD	875	292	293	TCA (S) => TTA (L)	1		674	225	225	TCG (S) => TTG (L)	1		674	225	225	TCG (S) => TTG (L)	1		674	225	225	TCG (S) => TTG (L)	1		692	231	231	TCG (S) => TTG (L)	1		674	225	225	TCG (S) => TTG (L)	1
ndhD	884	295	296	CCC (P) => CTC (L)	1		878	293	293	TCA (S) => TTA (L)	1		878	293	293	TCA (S) => TTA (L)	1		878	293	293	TCA (S) => TTA (L)	1		896	299	299	TCA (S) => TTA (L)	1		878	293	293	TCA (S) => TTA (L)	1
ndhD	1181	394	395	GCT (A) => GTT (V)	0.8		887	296	296	CCC (P) => CTC (L)	1		887	296	296	CCC (P) => CTC (L)	1		887	296	296	CCC (P) => CTC (L)	1		905	302	302	CCC (P) => CTC (L)	1		887	296	296	CCC (P) => CTC (L)	1
ndhD	1295	432	433	TCA (S) => TTA (L)	0.8		1184	395	395	GCT (A) => GTT (V)	0.8		1298	433	433	TCA (S) => TTA (L)	0.8		1184	395	395	GCT (A) => GTT (V)	0.8		1202	401	401	GCT (A) => GTT (V)	0.8		1184	395	395	GCT (A) => GTT (V)	0.8
ndhD	1307	436	437	TCA (S) => TTA (L)	0.8		1298	433	433	TCA (S) => TTA (L)	0.8		1310	437	437	TCA (S) => TTA (L)	0.8		1298	433	433	TCA (S) => TTA (L)	0.8		1316	439	439	TCA (S) => TTA (L)	0.8		1298	433	433	TCA (S) => TTA (L)	0.8
ndhD	-	-	-	-	-		1310	437	437	TCA (S) => TTA (L)	0.8		-	-	-	-	-		1310	437	437	TCA (S) => TTA (L)	0.8		1328	443	443	TCA (S) => TTA (L)	0.8		1310	437	437	TCA (S) => TTA (L)	0.8
ndhF	290	97	97	TCA (S) => TTA (L)	1		290	97	97	TCA (S) => TTA (L)	1		290	97	97	TCA (S) => TTA (L)	1		290	97	97	TCA (S) => TTA (L)	1		233	78	97	TCA (S) => TTA (L)	1		233	78	97	TCA (S) => TTA (L)	1
ndhF	-	-	-	-	-		497	166	166	TCC (S) => TTC (F)	1		497	166	166	TCC (S) => TTC (F)	1		-	-	-	-	-		-	-	-	-	-		-	-	-	-	-
ndhG	314	105	105	ACA (T) => ATA (I)	0.8		314	105	105	ACA (T) => ATA (I)	0.8		314	105	105	ACA (T) => ATA (I)	0.8		314	105	105	ACA (T) => ATA (I)	0.8		314	105	105	ACA (T) => ATA (I)	0.8		314	105	105	ACA (T) => ATA (I)	0.8
petB	487	163	163	CCT (P) => TCT (S)	1		487	163	163	CCT (P) => TCT (S)	1		487	163	163	CCT (P) => TCT (S)	1		487	163	163	CCT (P) => TCT (S)	1		490	164	164	CCT (P) => TCT (S)	1		487	163	163	CCT (P) => TCT (S)	1
petB	611	204	204	CCG (P) => CTG (L)	1		611	204	204	CCG (P) => CTG (L)	1		611	204	204	CCG (P) => CTG (L)	1		611	204	204	CCG (P) => CTG (L)	1		614	205	205	CCG (P) => CTG (L)	1		611	204	204	CCG (P) => CTG (L)	1
psaI	80	27	43	TCT (S) => TTT (F)	0.86		-	-	-	-	-		80	27	43	TCT (S) => TTT (F)	0.86		80	27	43	TCT (S) => TTT (F)	0.86		80	27	43	TCT (S) => TTT (F)	0.86		80	27	43	TCT (S) => TTT (F)	0.86
psbE	214	72	72	CCT (P) => TCT (S)	1		214	72	72	CCT (P) => TCT (S)	1		214	72	72	CCT (P) => TCT (S)	1		214	72	72	CCT (P) => TCT (S)	1		77	26	26	TCT (S) => TTT (F)	1		77	26	26	TCT (S) => TTT (F)	1
psbF	77	26	26	TCT (S) => TTT (F)	1		77	26	26	TCT (S) => TTT (F)	1		77	26	26	TCT (S) => TTT (F)	1		77	26	26	TCT (S) => TTT (F)	1		-	-	-	-	-		-	-	-	-	-
psbL	0	0	0	0	0		2	1	1	ACG (T) => ATG (M)	1		2	1	1	ACG (T) => ATG (M)	1		2	1	1	ACG (T) => ATG (M)	1		2	1	1	ACG (T) => ATG (M)	1		2	1	1	ACG (T) => ATG (M)	1
rpl2	53	18	18	GCA (A) => GTA (V)	0.86		56	19	34	ACA (T) => ATA (I)	0.86		56	19	34	ACA (T) => ATA (I)	0.86		-	-	-	-	-		56	19	34	ACA (T) => ATA (I)	0.86		56	19	34	ACA (T) => ATA (I)	0.86
rpl3	70	24	27	CCC (P) => TCC (S)	0.86		83	28	94	CCT (P) => CTT (L)	0.86		83	28	94	CCT (P) => CTT (L)	0.86		-	-	-	-	-		130	44	68	CCC (P) => TTC (F)	1		83	28	94	CCT (P) => CTT (L)	0.86
rpl4	-	-	-	-	-		116	39	105	ACT (T) => ATT (I)	1		311	104	229	GCT (A) => GTT (V)	1		-	-	-	-	-		131	44	68	CCC (P) => TTC (F)	1		116	39	105	ACT (T) => ATT (I)	1
rpl5	-	-	-	-	-		311	104	229	GCT (A) => GTT (V)	1		-	-	-	-	-		-	-	-	-	-		317	106	229	GCT (A) => GTT (V)	1		311	104	229	GCT (A) => GTT (V)	1
rpl20	308	103	103	TCA (S) => TTA (L)	0.86		308	103	103	TCA (S) => TTA (L)	0.86		308	103	103	TCA (S) => TTA (L)	0.86		308	103	103	TCA (S) => TTA (L)	0.86		308	103	103	TCA (S) => TTA (L)	0.86		308	103	103	TCA (S) => TTA (L)	0.86
rpoA	-	-	-	-	-		368	123	123	TCA (S) => TTA (L)	1		368	123	123	TCA (S) => TTA (L)	1		-	-	-	-	-		-	-	-	-	-		-	-	-	-	-
rpoB	338	113	113	TCT (S) => TTT (F)	1		338	113	113	TCT (S) => TTT (F)	1		338	113	113	TCT (S) => TTT (F)	1		338	113	113	TCT (S) => TTT (F)	1		511	171	171	CGC (R) => TGC (C)	1		511	171	171	CGC (R) => TGC (C)	1
rpoB	473	158	159	TCA (S) => TTA (L)	0.86		473	158	159	TCG (S) => TTG (L)	0.86		473	158	159	TCA (S) => TTA (L)	0.86		473	158	159	TCA (S) => TTA (L)	0.86		1085	362	362	ACA (T) => ATA (I)	1		1085	362	362	ACA (T) => ATA (I)	1
rpoB	551	184	185	TCA (S) => TTA (L)	1		551	184	185	TCA (S) => TTA (L)	1		551	184	185	TCA (S) => TTA (L)	1		551	184	185	TCA (S) => TTA (L)	1		1381	461	461	CCG (P) => TCG (S)	0.86		1381	461	461	CCG (P) => TCG (S)	0.86
rpoB	566	189	190	TCG (S) => TTG (L)	1		566	189	190	TCG (S) => TTG (L)	1		566	189	190	TCG (S) => TTG (L)	1		566	189	190	TCG (S) => TTG (L)	1		1588	530	530	CTC (L) => TTC (F)	0.86		1588	530	530	CTC (L) => TTC (F)	0.86
rpoB	1991	664	684	TCT (S) => TTT (F)	1		1991	664	684	TCT (S) => TTT (F)	1		1991	664	684	TCC (S) => TTC (F)	1		1991	664	684	TCT (S) => TTT (F)	1		-	-	-	-	-		-	-	-	-	-
rpoB	2069	690	710	ACT (T) => ATT (I)	1		2069	690	710	ACT (T) => ATT (I)	1		2069	690	710	ACT (T) => ATT (I)	1		2069	690	710	ACT (T) => ATT (I)	1		-	-	-	-	-		-	-	-	-	-
rpoB	2291	764	785	GCA (A) => GTA (V)	1		2291	764	785	GCA (A) => GTA (V)	1		2291	764	785	GCA (A) => GTA (V)	1		2291	764	785	GCA (A) => GTA (V)	1		-	-	-	-	-		-	-	-	-	-
rpoC1	-	-	-	-	-		-	-	-	-	-		-	-	-	-	-		-	-	-	-	-		-	-	-	-	-		187	63	208	CCT (P) => TTT (F)	0.86
rpoC1	-	-	-	-	-		-	-	-	-	-		-	-	-	-	-		-	-	-	-	-		-	-	-	-	-		188	63	208	CCT (P) => TTT (F)	0.86
rpoC1	-	-	-	-	-		-	-	-	-	-		-	-	-	-	-		-	-	-	-	-		-	-	-	-	-		845	282	543	ACA (T) => ATA (I)	0.86
rpoC1	-	-	-	-	-		-	-	-	-	-		-	-	-	-	-		-	-	-	-	-		-	-	-	-	-		1136	379	655	TCA (S) => TTA (L)	1
rpoC1	-	-	-	-	-		-	-	-	-	-		-	-	-	-	-		-	-	-	-	-		-	-	-	-	-		1526	509	803	GCA (A) => GTA (V)	1
rpoC1	-	-	-	-	-		-	-	-	-	-		-	-	-	-	-		-	-	-	-	-		-	-	-	-	-		1595	532	826	ACC (T) => ATC (I)	1
rpoC1	-	-	-	-	-		-	-	-	-	-		-	-	-	-	-		-	-	-	-	-		-	-	-	-	-		1742	581	917	CCC (P) => CTC (L)	1
rpoC2	2281	761	948	CGG (R) => TGG (W)	1		2281	761	948	CGG (R) => TGG (W)	1		2281	761	948	CGG (R) => TGG (W)	1		2281	761	948	CGG (R) => TGG (W)	1		2281	761	948	CGG (R) => TGG (W)	1		2281	761	948	CGG (R) => TGG (W)	1
rps2	248	83	83	TCA (S) => TTA (L)	1		248	83	83	TCA (S) => TTA (L)	1		248	83	83	TCA (S) => TTA (L)	1		607	203	203	CCG (P) => TCG (S)	0.86		248	83	83	TCA (S) => TTA (L)	1		248	83	83	TCA (S) => TTA (L)	1
rps2	607	203	203	CCG (P) => TCG (S)	0.86		607	203	203	CCG (P) => TCG (S)	0.86		607	203	203	CCG (P) => TCG (S)	0.86		-	-	-	-	-		607	203	203	CCG (P) => TCG (S)	0.86		607	203	203	CCG (P) => TCG (S)	0.86
rps8	143	48	48	GCG (A) => GTG (V)	1		143	48	48	GCG (A) => GTG (V)	1		143	48	48	GCG (A) => GTG (V)	1		143	48	48	GCG (A) => GTG (V)	1		143	48	48	GCG (A) => GTG (V)	1		143	48	48	GCG (A) => GTG (V)	1

## Sheet: Table S7
Table S7: Ka/Ks ratio between pairwise of species protein coding sequences in six Lonicera species.
	L.japonica cv. Damaohua vs L.insularis	L.japonica cv. Damaohua vs L.japonica	L.japonica cv. Damaohua vs L.macranthoides	L.japonica cv. Damaohua vs L.confusa	L.japonica cv. Damaohua vs L.maackii
atpA	0.139391	/	0.0816082	/	0.186295
atpB	0.0469931	/	0	/	0
atpE	/	/	/	/	/
atpF	0.874606	/	0.290622	/	0.582156
atpH	0	/	/	/	0
atpI	0	/	0	/	0.161393
ccsA	0.180627	0.696238	0	/	0.229219
cemA	0.273961	/	0.272107	/	/
clpP	0.15055	/	/	/	0.302886
infA	1.29969	/	0.62568	/	0.615453
matK	0.415808	/	1.7581	0.292825	0.415808
ndhA	0.0809779	/	/	/	0.0652238
ndhB	0	/	0	/	0
ndhC	0.0587191	/	/	/	0
ndhD	0.196846	/	0.476329	/	0.179985
ndhE	0	/	/	/	0
ndhF	0.361546	/	0.111738	/	0.318294
ndhG	0	/	/	/	0
ndhH	0.106932	/	0.289886	/	0.204509
ndhI	0.600435	/	/	/	0.149247
ndhJ	0.147159	/	/	/	0.296157
ndhK	0.627194	/	0.313189	/	0.945875
petA	0.459932	/	0	/	0.459932
petB	0.248181	0.973251	/	1.62432	0.177028
petD	1.66359	/	/	/	1.32838
petG	/	/	/	/	/
petL	0	/	/	/	0
petN	/	/	/	/	/
psaA	0.0276225	/	0.307602	/	0.114471
psaB	0.0983181	/	0.59587	/	0.0451544
psaC	0	/	0.304531	/	0
psaI	/	/	/	/	/
psaJ	/	/	/	/	/
psbA	0	/	0	/	0
psbB	0.252711	/	0	/	0.0344961
psbC	0.106851	/	/	/	0.0914069
psbD	0.0608659	/	/	/	0.101997
psbE	0	/	/	/	/
psbF	0	/	/	/	0
psbH	0	/	/	/	0
psbI	/	/	/	/	/
psbJ	/	/	/	/	/
psbK	/	/	/	/	0.58568
psbM	/	/	/	/	/
psbN	0.322927	/	/	/	0.322927
psbT	0	/	/	/	0
psbZ	/	/	/	/	/
rbcL	0.771649	/	1.27466	/	0.679574
rpl1	/	/	/	/	/
rpl16	0.780343	/	0	1.68709	0.783824
rpl2	0.508318	0.632502	0.6454	1.27567	0.484372
rpl22	0.581453	/	/	/	/
rpl23	0.426264	/	0.279752	/	0.281398
rpl3	/	/	0.664798	/	/
rpl32	0	/	/	/	0
rpl36	/	/	/	/	0
rpoB	0.0953304	/	0.307175	/	0.11127
rpoC1	0.22315	/	0.944984	/	0.13834
rpoC2	0.302989	/	0.426086	/	0.2183
rps1	/	0.23668	/	/	/
rps12	0.426247	0.62741	0.62741	0.62741	0.513339
rps14	0.151823	/	0	/	0.706037
rps15	0.146074	/	/	/	0
rps16	0.336118	/	/	/	0.166365
rps19	/	/	/	/	/
rps2	0.147011	/	/	/	0.0975969
rps3	1.39874	/	/	/	1.4028
rps4	0.319618	/	/	/	0.319618
rps7	/	/	/	/	/
rps8	/	/	0.327165	/	/
ycf1	0.861525	1.48194	0.877921	/	0.830663
ycf2	0.799468	1.0722	1.00793	0	1.1298
ycf3	0	0	0	/	0
ycf4	0.149345	/	/	/	0
